# Supplementary material for: Facile N9-Alkylation of Xanthine Derivatives and Their Use as Precursors for N-Heterocyclic Carbene Complexes
Source: Molecules. 2021 Jun 17;26(12):3705. doi: 10.3390/molecules26123705 (PMC8234118; doi:10.3390/molecules26123705)
Supplement: Supplementary file 1 [file molecules-26-03705-s001.zip]

Archive with 1 entries (1 files):
- molecules-1258248-supplementary.pdf
